# Supplementary material for: Chlorogenic acid inhibits NLRP3 inflammasome activation through Nrf2 activation in diabetic nephropathy
Source: PLoS One. 2025 Jan 6;20(1):e0316615. doi: 10.1371/journal.pone.0316615 (PMC11703029; doi:10.1371/journal.pone.0316615)
Supplement: S1 Table — (XLSX) [file pone.0316615.s001.xlsx]

## Sheet: Sheet1
1	Kidney weight
	NC	DM	DM+CGA
	2.9	3.1	3.1
	2.8	3.8	3
	3.3	3.5	3.7
	2.4	4.3	2.8
	2	3.4	3.1
	2.3	4	3.1
2	Body weight
	NC	DM	DM+CGA
	541	344	427
	553	357	394
	522	348	426
	535	357	374
	493	341	425
	541	350	435
3	Urinary protein
	NC	DM	DM+CGA
	38.821	133.833	70.719
	39.724	128.216	78.773
	40.723	143.015	74.623
	49.54	176.28	80.102
	37.628	165.071	73.553
	50.34	96.52	78.824
4	Scr
	NC	DM	DM+CGA
	37.467	82.586	56.211
	41.111	96.265	63.687
	33.71	89.97	58.874
	37.356	99.364	64.532
	34.206	90.562	59.244
	39.502	86.944	60.292
5	BUN
	NC	DM	DM+CGA
	4.819	8.446	6.676
	5.337	9.99	7.513
	4.129	8.889	7.291
	5.032	8.902	8.012
	4.507	9.654	7.625
	4.79	8.496	6.982
Histopathology
	Glomerular area
	NC	DM	DM+CGA
	2231	5698	4995
	3109	5023	5001
	2523	6319	3998
	3519	6927	4521
	2901	5012	4555
	2637	4901	5012
	3998	6706	5019
	3572	6575	5701
	3309	5901	5019
	3001	6790	4431
	Mesangial area
	NC	DM	DM+CGA
	18.25	33.21	26.45
	15.34	36.56	21.1
	15.22	31.11	20.92
	19.17	40.1	23.11
	16	30.95	19.52
	17.2	39.17	22.32
	20.42	29	20.04
	23.15	31.35	25.91
	16.62	42.15	28.15
	13.2	30.12	25.61
Western Blot1
NLRP3	NC	DM	DM+CGA
	1998.8	7547.4	3621
	1613.4	7403.8	4508.4
	2087.3	8298.3	4969.3
c-caspase-1	1287.2	5750.4	2957.1
	653.96	4457.6	2476.1
	910.61	6237.1	2546.2
IL-1β	463.06	1974.2	941.39
	702.17	3146.3	1441.1
	725.56	4296	2836.9
IL 18	1403.1	8540.7	4253.7
	1471.2	8395.2	4474.7
	1445.6	8737.2	3976.3
GAPDH	12082	12437	12638
	13287	14305	13411
	12814	13410	13193
Nrf2	6440.9	1801.5	5111.5
	6245.4	2316.1	4623.6
	6793.1	3335.3	5740.4
H3	14017	14405	14637
	14563	14800	14810
	16225	16669	16782
HO-1	10743	6463.5	9768.8
	12282	5574.4	10869
	10826	5408.4	8818
GAPDH	14259	14376	13563
	13542	14240	13486
	14097	14410	14333
Immunohistochemical Staining
	NLRP3				ASC
	NC	DM	DM+CGA		NC	DM	DM+CGA
	0.107556	0.197244	0.127499		0.112616	0.213286	0.15998
	0.100436	0.168825	0.11831		0.121312	0.206726	0.15629
	0.106425	0.144619	0.12452		0.105513	0.218799	0.141818
Western Blot2
	NC	HG	HG+CGA(25μM))	HG+CGA(50μM))	HG+CGA(100μM))
NLRP3	12092	3592.8	5715.3	7685.8	8972.8
	13292	4909.5	7926	10786	11861
	12608	3524.6	5972.2	7336.4	9394.2
c-caspase-1	10333	13407	12737	12504	10467
	10950	14063	12616	11788	11627
	11827	13315	12915	12017	11078
IL-1β	12078	12804	13328	11943	11450
	11291	12908	11589	11397	11304
	11405	13304	11961	11632	10397
IL 18	1355.5	10165	7836.8	5428	2280.8
	1024.8	9704.2	7682.3	5145.9	3085.8
	1301.6	9881.8	8142.7	4794.7	2542.8
GAPDH	15922	14912	14944	15811	15221
	15864	16397	16804	16604	17345
	15961	15385	14779	15030	14716
Nrf2	5667.5	1688	2348	2832.7	5061.4
	8923.6	1320.3	3566.9	5025.2	7442.3
	8246.5	2406.8	4218	5583.4	7637.7
H3	15406	15640	15329	14943	15326
	18952	18938	19331	18859	18556
	17696	17620	18216	18595	17485
HO-1	12092	3592.8	5715.3	7685.8	8972.8
	13292	4909.5	7926	10786	11861
	12608	3524.6	5972.2	7336.4	9394.2
GAPDH	16721	16965	16330	15903	16255
	15106	16541	15907	15661	15482
	15796	15930	15614	16477	17240
Western Blot3
	NC	HG	HG+control siRNA	HG+ Nrf2 siRNA	HG+control siRNA+CGA	HG+ Nrf2 siRNA+CGA
HO-1	11346	6294.3	5422	892.52	8141.8	6673
	12924	6925.9	7417	1875.2	11273	8749.1
	12593	6790.7	7928.9	3425.1	11327	8367.5
NLRP3	1415.5	9035.9	9214.2	13705	3513.9	6420.9
	751.15	9095.6	9015	12592	3119.1	6742.5
	1903.3	9297.7	9363.5	14123	4930	7277.5
c-caspase-1	565.1	3085.9	3284.6	5019.5	770.94	1421.4
	225.48	2019.6	2351.8	4822.6	505.81	860.63
	287.29	2060.6	1926.9	4548.4	524.12	1089.5
IL-1β	496.08	6059.1	5139.5	8248.8	773.52	2798.7
	319.96	4871.4	4919.7	7618.6	941.52	2739.3
	310.02	5188.7	5435.3	8306.2	653.92	1962.3
IL 18	1089	9250.6	8592.2	13398	3293.5	5743.3
	444.2	6397.5	6130.4	12065	1179.3	3542.8
	704.21	6705.2	6495.7	11649	1787.2	4356.9
GAPDH	14669	15323	14130	14133	14516	14485
	14706	14601	14771	14515	14663	14358
	13397	14613	14256	13692	13191	13648
